# Supplementary material for: Artemisinin relieves myocardial ischemia-reperfusion injury via modulating miR-29b-3p and hemicentin 1
Source: Front Pharmacol. 2022 Aug 11;13:918966. doi: 10.3389/fphar.2022.918966 (PMC9403756; doi:10.3389/fphar.2022.918966)
Supplement: Supplementary file 3 [file Table1.XLSX]

## Sheet: 1A
原始
	Control	H2O2	H2O2+ARS low c	H2O2+ARS medium c	H2O2+ARS high c	空白
0h	0.356	0.33	0.338	0.32	0.294	0.186
	0.337	0.345	0.323	0.339	0.33	0.161
	0.352	0.355	0.368	0.375	0.309	0.202
24h	0.614	0.425	0.487	0.514	0.52	0.179
	0.618	0.413	0.418	0.501	0.61	0.18
	0.721	0.447	0.539	0.543	0.581	0.228
48h	0.822	0.46	0.622	0.653	0.758	0.169
	0.84	0.491	0.597	0.627	0.668	0.15
	0.955	0.523	0.628	0.704	0.779	0.194
72h	1.223	0.664	0.806	0.914	1.059	0.227
	1.253	0.543	0.725	0.827	0.96	0.222
	1.115	0.598	0.723	0.883	1.065	0.192
分析
	Control	H2O2	H2O2+ARS low c	H2O2+ARS medium c	H2O2+ARS high c
0h	0.17	0.144	0.152	0.134	0.108
	0.176	0.184	0.162	0.178	0.169
	0.15	0.153	0.166	0.173	0.107
24h	0.435	0.246	0.308	0.335	0.341
	0.438	0.233	0.238	0.321	0.43
	0.493	0.219	0.311	0.315	0.353
48h	0.653	0.291	0.453	0.484	0.589
	0.69	0.341	0.447	0.477	0.518
	0.761	0.329	0.434	0.51	0.585
72h	0.996	0.437	0.579	0.687	0.832
	1.031	0.321	0.503	0.605	0.738
	0.923	0.406	0.531	0.691	0.873

## Sheet: 1F
OD						标准曲线（U/L）	10	5	2.5	1.25	0.65	空白
LDH						OD1	1.109	0.582	0.355	0.155	0.091	0.011
	Control	ARS	H202	H202+ARS		OD2	1.114	0.579	0.368	0.159	0.101	0.013
						平均OD	1.1115	0.5805	0.3615	0.157	0.096	0.012
						校准OD	1.0995	0.5685	0.3495	0.145	0.084	0
	0.499	0.502	0.998	0.754
	0.598	0.468	1.115	0.692
	0.533	0.638	1.033	0.523
校准OD
	0.487	0.49	0.986	0.742
	0.586	0.456	1.103	0.68
	0.521	0.626	1.021	0.511
样本含量（U/L）
	4.22909	4.25687	8.84908	6.59001
	5.14568	3.94208	9.93233	6.01598
	4.54388	5.51602	9.17313	4.45129
实际样本含量（U/L)
	845.818	851.373	1769.82	1318
	1029.14	788.415	1986.47	1203.2
	908.776	1103.2	1834.63	890.259

## Sheet: 1G
	∆A空白管	A1	A2	∆A测定管	∆A	CK(U/mL)	CK(U/L)
Control	0.003	0.123	0.132	0.009	0.006	1.608	1608
	0.006	0.119	0.133	0.014	0.008	2.144	2144
	0.004	0.127	0.138	0.011	0.007	1.876	1876
ARS	0.007	0.116	0.13	0.014	0.007	1.876	1876
	0.008	0.124	0.138	0.014	0.006	1.608	1608
	0.009	0.122	0.136	0.014	0.005	1.34	1340
H2O2	0.005	0.175	0.195	0.02	0.015	4.02	4020
	0.006	0.169	0.187	0.018	0.012	3.216	3216
	0.007	0.188	0.208	0.02	0.013	3.484	3484
H2O2+ARS	0.004	0.151	0.162	0.011	0.007	1.876	1876
	0.003	0.146	0.154	0.008	0.005	1.34	1340
	0.007	0.155	0.168	0.013	0.006	1.608	1608
A1:10s的吸光值
A2:190s的吸光值
∆A=∆A测定管-∆A空白管

## Sheet: 5F
OD	1	2	3	4	5				标准曲线（U/L）	10	5	2.5	1.25	0.65	空白
LDH									OD1	1.112	0.562	0.345	0.158	0.096	0.01
	Control	H202	H202+ARS	H202+ARS+miR-29b-3p inhibitor	H202+ARS+miR-29b-3p inhibitor+si-Hmcn1				OD2	1.128	0.584	0.363	0.166	0.099	0.012
									平均OD	1.12	0.573	0.354	0.162	0.0975	0.011
									校准OD	1.109	0.562	0.343	0.151	0.0865	0
	0.507	1.071	0.562	0.866	0.683
	0.465	1.03	0.477	0.835	0.667
	0.544	1.105	0.581	0.888	0.709
校准OD	1	2	3	4	5
	0.496	1.06	0.551	0.855	0.672
	0.454	1.019	0.466	0.824	0.656
	0.533	1.094	0.57	0.877	0.698
样本含量（U/L）	1	2	3	4	5
	4.30128	9.5004	4.80828	7.61065	5.9237
	3.91411	9.12245	4.02473	7.32488	5.7762
	4.64235	9.81382	4.98343	7.81345	6.16337
实际样本含量（U/L)	1	2	3	4	5
	860.255	1900.08	961.657	1522.13	1184.74
	782.822	1824.49	804.946	1464.98	1155.24
	928.471	1962.76	996.686	1562.69	1232.67

## Sheet: 5G
A1:10s的吸光值
A2:190s的吸光值
∆A=∆A测定管-∆A空白管
	∆A空白管	A1	A2	∆A测定管	∆A	CK(U/mL)	CK(U/L)
Control	0.005	0.105	0.116	0.011	0.006	1.608	1608
	0.006	0.115	0.128	0.013	0.007	1.876	1876
	0.004	0.117	0.126	0.009	0.005	1.34	1340
H2O2	0.008	0.199	0.221	0.022	0.014	3.752	3752
	0.006	0.187	0.208	0.021	0.015	4.02	4020
	0.008	0.166	0.187	0.021	0.013	3.484	3484
H2O2+ARS	0.007	0.122	0.136	0.014	0.007	1.876	1876
	0.005	0.131	0.143	0.012	0.007	1.876	1876
	0.004	0.124	0.136	0.012	0.008	2.144	2144
H2O2+ARS+miR-29b-3p inhibitor	0.009	0.155	0.175	0.02	0.011	2.948	2948
	0.006	0.148	0.164	0.016	0.01	2.68	2680
	0.008	0.151	0.171	0.02	0.012	3.216	3216
H2O2+ARS+miR-29b-3p inhibitor+si-Hmcn1	0.007	0.133	0.149	0.016	0.009	2.412	2412
	0.005	0.141	0.154	0.013	0.008	2.144	2144
	0.007	0.126	0.142	0.016	0.009	2.412	2412

## Sheet: 6D
	U/L	0	0.5	1	2	4	8	空白
		0.089	0.135	0.194	0.319	0.594	0.894	0.024
		0.097	0.149	0.187	0.334	0.582	0.875	0.028
		0.093	0.142	0.1905	0.3265	0.588	0.8845	0.026
		0.067	0.116	0.1645	0.3005	0.562	0.8585	0
		Control	model	ARS	ARS+miR-29b-3p inhibitor	ARS+miR-29b-3p inhibitor+si-Hmcn1
		0.284	0.951	0.424	0.632	0.498
		0.26	0.833	0.383	0.719	0.571
		0.249	0.881	0.453	0.643	0.58
		0.258	0.925	0.398	0.606	0.472
		0.234	0.807	0.357	0.693	0.545
		0.223	0.855	0.427	0.617	0.554
		1.7441	8.19692	3.09851	5.11079	3.81442
		1.51191	7.05534	2.70186	5.95246	4.52065
		1.40549	7.51971	3.37907	5.2172	4.60772
		17.441	81.9692	30.9851	51.1079	38.1442
		15.1191	70.5534	27.0186	59.5246	45.2065
		14.0549	75.1971	33.7907	52.172	46.0772
			#NAME?	#NAME?	#NAME?	#NAME?

## Sheet: 6F
miR-29b-3p	Control	20.04	20.51	0.47	2.44249e-15	1			1	1.00194	0.998065
		19.77	20.13	0.36	-0.11	1.07923	1.00194		1.07923	1.00194	1.07714
		20.29	20.87	0.58	0.11	0.926588			0.926588	1.00194	0.924795
	model	19.72	22.25	2.53	2.06	0.239816			0.239816	1.00194	0.239352	6.75254e-05
		20.16	22.94	2.78	2.31	0.20166			0.20166	1.00194	0.20127
		19.79	22.57	2.78	2.31	0.20166			0.20166	1.00194	0.20127
	ARS	19.85	20.56	0.71	0.24	0.846745			0.846745	1.00194	0.845107	6.45857e-05
		20.11	20.7	0.59	0.12	0.920188			0.920188	1.00194	0.918407
		20.24	21.03	0.79	0.32	0.80107			0.80107	1.00194	0.79952
	ARS+miR-29b-3p inhibitor	20.26	21.88	1.62	1.15	0.450625			0.450625	1.00194	0.449753	0.000535869
		19.74	21.52	1.78	1.31	0.403321			0.403321	1.00194	0.40254
		19.85	21.39	1.54	1.07	0.476319			0.476319	1.00194	0.475397
	ARS+miR-29b-3p inhibitor+si-Hmcn1	19.75	21.55	1.8	1.33	0.397768			0.397768	1.00194	0.396999	0.790253
		20.03	21.53	1.5	1.03	0.48971			0.48971	1.00194	0.488763
		20.26	21.81	1.55	1.08	0.473029			0.473029	1.00194	0.472114
Hmcn1	Control	20.05	22.33	2.28	0	1			1	1.00746	0.992598
		20.31	22.63	2.32	0.04	0.972655	1.00746		0.972655	1.00746	0.965455
		19.78	21.99	2.21	-0.07	1.04972			1.04972	1.00746	1.04195
	model	19.81	20.24	0.43	-1.85	3.605			3.605	1.00746	3.57832	7.40881e-05
		20.05	20.35	0.3	-1.98	3.94493			3.94493	1.00746	3.91573
		20.33	20.84	0.51	-1.77	3.41054			3.41054	1.00746	3.38529
	ARS	20.34	21.81	1.47	-0.81	1.75321			1.75321	1.00746	1.74023	0.000305462
		20.35	22	1.65	-0.63	1.54756			1.54756	1.00746	1.53611
		20.22	21.93	1.71	-0.57	1.48452			1.48452	1.00746	1.47354
	ARS+miR-29b-3p inhibitor	19.91	20.67	0.76	-1.52	2.86791			2.86791	1.00746	2.84668	0.00150153
		19.73	20.37	0.64	-1.64	3.11666			3.11666	1.00746	3.09359
		20.17	21.06	0.89	-1.39	2.62079			2.62079	1.00746	2.60139
	ARS+miR-29b-3p inhibitor+si-Hmcn1	19.87	21.04	1.17	-1.11	2.15846			2.15846	1.00746	2.14248	0.0134253
		20.28	21.35	1.07	-1.21	2.31338			2.31338	1.00746	2.29625
		20.08	21.35	1.27	-1.01	2.01391			2.01391	1.00746	1.999

## Sheet: 3A
miR-29b-3p	Control	18.68	20.6	1.92	1.77636e-15	1	0.981954	1.01838
		18.99	21.08	2.09	0.17	0.888843		0.905178
		18.62	20.46	1.84	-0.08	1.05702		1.07644
	H2O2	19.32	22.58	3.26	1.34	0.395021		0.40228
		19.45	22.6	3.15	1.23	0.426317		0.434152
		19.51	22.52	3.01	1.09	0.469761		0.478395	0.00051486
	H2O2+ARS	18.89	19.6	0.71	-1.21	2.31338		2.35589
		19.12	19.91	0.79	-1.13	2.18859		2.22881
		19.18	19.82	0.64	-1.28	2.42839		2.47302	1.31868e-05
Hmcn1	Control	18.37	19.91	1.54	0	1	1.00409	0.99593
		18.49	20.13	1.64	0.1	0.933033		0.929235
		18.52	19.95	1.43	-0.11	1.07923		1.07484
	H2O2	18.66	19.28	0.62	-0.92	1.89212		1.88441
		18.85	19.57	0.72	-0.82	1.76541		1.75822
		18.49	19.09	0.6	-0.94	1.91853		1.91072	0.000175179
	H2O2+ARS	19.29	21.11	1.82	0.28	0.823591		0.820239
		19.51	21.39	1.88	0.34	0.790041		0.786825
		19.43	21.46	2.03	0.49	0.712025		0.709127	4.72542e-05

## Sheet: 4A
	GAPDH	CT	△CT	△△CT	2^-△△CT
Control	18.58	21.83	3.25	0	1	1.00736	0.99269
	18.92	22.03	3.11	-0.14	1.10191		1.09385
	18.44	21.81	3.37	0.12	0.920188		0.913461
ARS	19.2	20.75	1.55	-1.7	3.24901		3.22526
	18.75	20.19	1.44	-1.81	3.50642		3.48079
	18.93	20.57	1.64	-1.61	3.05252		3.0302
H2O2	19.4	24.29	4.89	1.64	0.320856		0.318511
	19.16	23.93	4.77	1.52	0.348686		0.346137
	19.32	24.31	4.99	1.74	0.29937		0.297181
H2O2+ARS	18.55	20.67	2.12	-1.13	2.18859		2.17259
	18.62	20.87	2.25	-1	2		1.98538
	18.84	20.88	2.04	-1.21	2.31338		2.29646

## Sheet: 4B
	GAPDH	CT	△CT	△△CT	2^-△△CT
Control	19.36	23.58	4.22	0	1	1.02631	0.974361
	19.52	23.82	4.3	0.08	0.946058		0.921802
	19.79	23.83	4.04	-0.18	1.13288		1.10384
ARS	20.11	25.63	5.52	1.3	0.406126		0.395713
	19.85	25.28	5.43	1.21	0.432269		0.421186
	19.64	25.3	5.66	1.44	0.368567		0.359118
H2O2	20.22	22.67	2.45	-1.77	3.41054		3.3231
	20.16	22.7	2.54	-1.68	3.20428		3.12212
	19.85	22.48	2.63	-1.59	3.01049		2.93331
H2O2+ARS	19.63	22.52	2.89	-1.33	2.51403		2.44957
	19.45	22.43	2.98	-1.24	2.36199		2.30143
	19.82	22.62	2.8	-1.42	2.67586		2.60725

[truncated: 3 more sheets: 5A, 3B, 6E]
